# Supplementary material for: Impact of Human Papillomavirus Vaccination on Male Disease: A Systematic Review
Source: Vaccines (Basel). 2023 Jun 9;11(6):1083. doi: 10.3390/vaccines11061083 (PMC10302589; doi:10.3390/vaccines11061083)
Supplement: Supplementary file 1 [file vaccines-11-01083-s001.zip]

Archive with 1 entries (1 files):
- vaccines-2410150-supplementary.pdf
